# Supplementary material for: Further evidence for the capacity of mirror self-recognition in cleaner fish and the significance of ecologically relevant marks
Source: PLoS Biol. 2022 Feb 17;20(2):e3001529. doi: 10.1371/journal.pbio.3001529 (PMC8853551; doi:10.1371/journal.pbio.3001529)
Supplement: S1 Data — (XLSX) [file pbio.3001529.s001.xlsx]

## Sheet: Data
Exp. 1
Frequency of throat scraping (/ 1 hr)						Frequency of throat scraping (/ 2 hrs)
	No treatment	Sham mark	Brown mark	Brown mark			No treatment	Sham mark	Brown mark	Brown mark
Ind ID	with mirror	with mirror	no mirror	with mirror		Ind ID	with mirror	with mirror	no mirror	with mirror
Exp.1-1	0	0	0	2		Exp.1-1	0	0	0	4
Exp.1-2	0	0	0	3		Exp.1-2	0	0	0	6
Exp.1-5	0	0	0	2.5		Exp.1-5	0	0	0	5
Exp.1-6	0	0	0	2.5		Exp.1-6	0	0	0	5
Exp.1-7	0	0	0	1		Exp.1-7	0	0	0	2
Exp.1-9	0	0	0	3		Exp.1-9	0	0	0	6
Exp.1-11	0	0	0	3		Exp.1-11	0	0	0	6
Exp.1-12	0	0	0	1.5		Exp.1-12	0	0	0	3
Mean	0	0	0	2.3125		Mean	0	0	0	4.625
SEM	0	0	0	0.266215		SEM	0	0	0	0.53243
N	8	8	8	8		N	8	8	8	8
Time in posture reflecting the throat (sec / 10 min)
	No treatment	Sham mark	Brown mark	Brown mark
Ind ID	with mirror	with mirror	no mirror	with mirror
Exp.1-1	24	40		59
Exp.1-2	30	32		47
Exp.1-5	25	35		93
Exp.1-6	27	21		71
Exp.1-7	22	20		88
Exp.1-9	35	31		76
Exp.1-11	13	14		103
Exp.1-12	18	12		51
Mean	24.25	25.625		73.5
SEM	2.41831	3.62992		7.1863
N	8	8		8
Swimming speed (mm / sec)
	No treatment	Sham mark	Brown mark	Brown mark
Ind ID	with mirror	with mirror	no mirror	with mirror
Exp.1-1	84	78	72	78
Exp.1-1	78	84	90	84
Exp.1-1	66	78	84	84
Exp.1-1	84	72	78	78
Exp.1-1	90	84	84	90
Exp.1-2	114	120	114	120
Exp.1-2	126	114	132	138
Exp.1-2	132	126	138	126
Exp.1-2	120	138	120	138
Exp.1-2	114	126	114	108
Exp.1-5	66	66	66	72
Exp.1-5	78	84	60	72
Exp.1-5	60	72	66	66
Exp.1-5	66	72	78	78
Exp.1-5	78	66	66	60
Exp.1-6	108	126	126	120
Exp.1-6	114	132	102	114
Exp.1-6	120	108	120	114
Exp.1-6	114	126	126	126
Exp.1-6	108	114	120	114
Exp.1-7	84	78	72	66
Exp.1-7	78	72	66	84
Exp.1-7	78	66	78	78
Exp.1-7	72	78	60	78
Exp.1-7	66	78	84	72
Exp.1-9	132	120	126	132
Exp.1-9	120	120	120	138
Exp.1-9	126	132	126	138
Exp.1-9	114	138	132	120
Exp.1-9	114	120	114	138
Exp.1-11	66	78	66	78
Exp.1-11	60	66	96	72
Exp.1-11	72	72	72	84
Exp.1-11	66	72	84	60
Exp.1-11	72	78	60	78
Exp.1-12	108	120	108	114
Exp.1-12	102	114	102	114
Exp.1-12	114	108	114	120
Exp.1-12	102	102	108	126
Exp.1-12	108	114	114	132
Mean	94.35	97.8	96.45	100.05
SEM	8.27334	8.89077	8.70646	9.4568
N	8	8	8	8
Frequency of body and face scraping (/ 1 hr)						Frequency of body and face scraping (/ 2 hrs)
	No treatment	Sham mark	Brown mark	Brown mark			No treatment	Sham mark	Brown mark	Brown mark
Ind ID	with mirror	with mirror	no mirror	with mirror		Ind ID	with mirror	with mirror	no mirror	with mirror
Exp.1-1	2.5	4.5	3.5	4.5		Exp.1-1	5	9	7	9
Exp.1-2	4	2	4.5	2.5		Exp.1-2	8	4	9	5
Exp.1-5	2	3	3.5	3		Exp.1-5	4	6	7	6
Exp.1-6	4	4	3.5	4		Exp.1-6	8	8	7	8
Exp.1-7	5	4.5	5.5	4.5		Exp.1-7	10	9	11	9
Exp.1-9	4	4	3	3.5		Exp.1-9	8	8	6	7
Exp.1-11	4.5	2.5	3.5	5		Exp.1-11	9	5	7	10
Exp.1-12	2.5	3.5	2.5	3		Exp.1-12	5	7	5	6
Mean	3.5625	3.5	3.6875	3.75		Mean	7.125	7	7.375	7.5
SEM	0.383097	0.327327	0.326473	0.313392		SEM	0.766194	0.654654	0.652947	0.626783
N	8	8	8	8		N	8	8	8	8
Frequency of fin spreading (times / 10 min)
	No treatment	Sham mark	Brown mark	Brown mark
Ind ID	with mirror	with mirror	no mirror	with mirror
Exp.1-1	5	4	5	11
Exp.1-2	3	7	8	7
Exp.1-5	7	3	6	9
Exp.1-6	6	6	4	6
Exp.1-7	7	4	5	5
Exp.1-9	11	10	10	7
Exp.1-11	4	6	6	5
Exp.1-12	7	9	8	7
Mean	6.25	6.125	6.5	7.125
SEM	0.860855	0.875	0.707107	0.71807
N	8	8	8	8
Frequency of mirror-contigency testing (times / 10 min)
	No treatment	Sham mark	Brown mark	Brown mark
Ind ID	with mirror	with mirror	no mirror	with mirror
Exp.1-1	1	3		1
Exp.1-2	4	1		4
Exp.1-5	3	5		6
Exp.1-6	4	5		4
Exp.1-7	5	1		3
Exp.1-9	2	8		6
Exp.1-11	8	7		8
Exp.1-12	6	4		3
Mean	4.125	4.25		4.375
SEM	0.789156	0.901388		0.77776
N	8	8		8
Brown mark with mirror in Kohda et al. 2019 PLosBiol
IndID	No.Scraping	Obs. Time (min)	Times/10min	Times/1hr
#1	15	147.5	1.01695	6.10169
#4	16	270	0.592593	3.55556
#21	6	129	0.465116	2.7907
#20	0		0	0
Mean			0.518665	3.11199
SEM			0.209291	1.25575
N			4	4
Exp. 2
Frequency of throat scraping (/ 1hr)						Frequency of throat scraping (/ 2hrs)
	No treatment	Blue mark	Green mark	Brown mark			No treatment	Blue mark	Green mark	Brown mark
Ind ID	With mirror	With mirror	With mirror	With mirror		Ind ID	With mirror	With mirror	With mirror	With mirror
Exp.2-1	0		0	1.5		Exp.2-1	0		0	3
Exp.2-2	0	0	0	1.5		Exp.2-2	0	0	0	3
Exp.2-3	0	0		4.5		Exp.2-3	0	0		9
Exp.2-4	0	0	0	3.5		Exp.2-4	0	0	0	7
Exp.2-5	0	0	0	2.5		Exp.2-5	0	0	0	5
Exp.2-6	0	0	0	1		Exp.2-6	0	0	0	2
Mean	0	0	0	2.41667		Mean	0	0	0	4.83333
SEM	0	0	0	0.554026		SEM	0	0	0	1.10805
N	6	5	5	6		N	6	5	5	6
Time in posture reflecting the throat (sec / 10min)
	No treatment	Blue mark	Green mark	Brown mark
Ind ID	With mirror	With mirror	With mirror	With mirror
Exp.2-1	27		21	84
Exp.2-2	12	21	28	61
Exp.2-3	31	22		98
Exp.2-4	20	38	55	110
Exp.2-5	22	21	45	65
Exp.2-6	31	17	16	27
Mean	23.8333	23.8	33	74.1667
SEM	3.00463	3.6524	7.36885	12.153
N	6	5	5	6
Exp. 3
Frequency of throat scraping (/ 1hr)						Frequency of throat scraping (/ 2hrs)
	Mark	Mark					Mark	Mark
Ind ID	No mirror	With mirror	Mark color			Ind ID	No mirror	With mirror	Mark color
Exp.3-1	2	2	Brown			Exp.3-1	4	4	Brown
Exp.3-2	2	6	Brown			Exp.3-2	4	12	Brown
Exp.3-3	1.5	1.5	Brown			Exp.3-3	3	3	Brown
Exp.3-4	3	1.5	Brown			Exp.3-4	6	3	Brown
Exp.3-5	2	1.5	Blue			Exp.3-5	4	3	Blue
Exp.3-6	4.5	4	Green			Exp.3-6	9	8	Green
Mean	2.5	2.75				Mean	5	5.5
SEM	0.447214	0.76103				SEM	0.894427	1.52206
N	6	6				N	6	6
Exp. 4
Frequency of throat scraping (/ 1hr)						Frequency of throat scraping (/ 2hrs)
	Naïve	Naïve					Naïve	Naïve
	Brown mark	Brown mark					Brown mark	Brown mark
Ind ID	With mirror	With mirror (non-zero)				Ind ID	With mirror	With mirror (non-zero)
Exp.4Naive12-1	0.5	0.5				Exp.4Naive12-1	1	1
Exp.4Naive3-3	0					Exp.4Naive3-3	0
Exp.4Naive3-4	0					Exp.4Naive3-4	0
Exp.4Naive2-2	0					Exp.4Naive2-2	0
Exp.4Naive2-5	1	1				Exp.4Naive2-5	2	2
Exp.4Naive4-5	0.5	0.5				Exp.4Naive4-5	1	1
Exp.4Naive7-3	0					Exp.4Naive7-3	0
Exp.4Naive7-4	0.5	0.5				Exp.4Naive7-4	1	1
Exp.4Naive7-5	1.5	1.5				Exp.4Naive7-5	3	3
Mean	0.444444	0.8				Mean	0.888889	1.6
SEM	0.175682	0.2				SEM	0.351364	0.4
N	9	5				N	9	5
Frequency of throat scraping (/ 1hr)						Frequency of throat scraping (/ 2hrs)
	Experienced						Experienced
	Brown mark						Brown mark
Ind ID	With mirror					Ind ID	With mirror
Exp.1-1	2					Exp.1-1	4
Exp.1-2	3					Exp.1-2	6
Exp.1-5	2.5					Exp.1-5	5
Exp.1-6	2.5					Exp.1-6	5
Exp.1-7	1					Exp.1-7	2
Exp.1-9	3					Exp.1-9	6
Exp.1-11	3					Exp.1-11	6
Exp.1-12	1.5					Exp.1-12	3
Exp.2-1	1.5					Exp.2-1	3
Exp.2-2	1.5					Exp.2-2	3
Exp.2-3	4.5					Exp.2-3	9
Exp.2-4	3.5					Exp.2-4	7
Exp.2-5	2.5					Exp.2-5	5
Exp.2-6	1					Exp.2-6	2
Mean	2.35714					Mean	4.71429
SEM	0.269455					SEM	0.53891
N	14					N	14
Time to the first throat scraping (min)
	Naïve
	Brown mark
Ind ID	With mirror
Exp.4Naive12-1	108.483
Exp.4Naive3-4	230.433
Exp.4Naive2-5	27.5333
Exp.4Naive4-5	20.7833
Exp.4Naive7-4	59.6167
Exp.4Naive7-5	45.8333
Mean	82.1139
SEM	32.2784
N	6
Time to the first throat scraping (min)
	Experienced
	Brown mark
Ind ID	With mirror
Exp.1-1	1.15
Exp.1-2	34.0833
Exp.1-5	46.7
Exp.1-6	24.2667
Exp.1-7	17.3167
Exp.1-9	7.86667
Exp.1-11	7.13333
Exp.1-12	96.1333
Exp.2-1	109.05
Exp.2-2	47.7333
Exp.2-3	19.6833
Exp.2-4	43.1
Exp.2-5	47.5833
Exp.2-6	52.6
Mean	39.6
SEM	8.47722
N	14
Exp. 5
Frequency of throat scraping (/ 1hr)						Frequency of throat scraping (/ 2hrs)
	Brown mark						Brown mark
Ind ID	Paired					Ind ID	Paired
Exp.5-1	0					Exp.5-1	0
Exp.5-2	0					Exp.5-2	0
Exp.5-3	0					Exp.5-3	0
Exp.5-4	0					Exp.5-4	0
Exp.5-5	0					Exp.5-5	0
Exp.5-6	0					Exp.5-6	0
Mean	0					Mean	0
SEM	0					SEM	0
N	6					N	6
Exp. 6
Frequency of aggression (/ 1hr)						Frequency of aggression (/ 2hrs)
	Mirror experienced						Mirror experienced
Ind ID	first mirror	Second mirror				Ind ID	first mirror	Second mirror
Exp.6-1	0	0				Exp.6-1	0	0
Exp.6-2	0	0				Exp.6-2	0	0
Exp.6-3	0	0				Exp.6-3	0	0
Exp.6-4	0	0				Exp.6-4	0	0
Exp.6-5	0	0				Exp.6-5	0	0
Exp.6-6	0	0				Exp.6-6	0	0
Mean	0	0				Mean	0	0
SEM	0	0				SEM	0	0
N	6	6				N	6	6
